# Supplementary material for: Is pedagogical training an essential requirement for inclusive education? The case of faculty members in the area of Social and Legal Sciences in Spain
Source: PLoS One. 2021 Jul 2;16(7):e0254250. doi: 10.1371/journal.pone.0254250 (PMC8253417; doi:10.1371/journal.pone.0254250)
Supplement: S1 File — (ZIP) [file pone.0254250.s001.zip]

Archive with 13 entries (13 files):
- 1.4. PERCEPCIαN DEL ESTUDIANTE (1).rtf
- 1.5. ACTITUDES (1).rtf
- 1.6. PROFESOR INCLUSIVO IDEAL (1).rtf
- 1.9. CLAVES PARA EL APRENDIZAJE.rtf
- 1.11. ADAPTACIONES (1).rtf
- 2.1. DISCAPACIDAD Y TIPOS.rtf
- 2.2. BARRERAS.rtf
- 2.3. AYUDAS.rtf
- 2.4. EDUCACION INCLUSIVA.rtf
- Guion entrevista .docx
- 1.1 DISCAPACIDAD (1).rtf
- 1.2. MOTIVACIONES.rtf
- 1.3. CARACTER╓STICAS (1).rtf
